# Supplementary material for: Neural architecture and regeneration in the acoel Hofstenia miamia
Source: Proc Biol Sci. 2020 Jul 22;287(1931):20201198. doi: 10.1098/rspb.2020.1198 (PMC7423668; doi:10.1098/rspb.2020.1198)
Supplement: Supplementary Tables 1–3 [file rspb20201198supp2.xlsx]

## Sheet: table S1
Supplementary Table 1: Neural genes with proposed homology assessment Table with gene family, coding sequence, orthology assessment and method, assigned gene name, and description of FISH pattern.
Gene Family + Transcript ID	Accession Number	Sequence	Orthology Assessment	Orthology method	Assigned gene name	Shorthand	FISH Pattern
Acetylcholine
Choline acetyltransferase
98049227	MT657925	GACTTGAAAGGGTTAAATTAATCTAACATTTGTTCATGATCGGGGCAAAGCTTGGTTCATACCGTAGATTTGTAACAATGTGTTTTCTTGCATTATTCAAAAATGAAATGGTAAATTGTGTTAAGTAGGCATGAAGTATCTACATACATAACTACTAGAAGTTTTTTAAATTCACTAATGTATTCTTTGCTATTATCAAGGATCCCATTAAAGCTTCCCTCCGTTTTTATTTTCTCCGCATTCATTCTTAATGTCTCCTATAAATTGAATGAAAAACTTCATGATTTGTTATCTACTTAAGTAGCAGTTGCTTCAAGTCAATATCTACAAGGTCGCATTCAGGCATTTCTCTTCAATCTCATTTTCAATCTTAACTCATCCTTCTGAATATTGGCTCAA…	choline acetyltransferase	BLAST	choline acetyltransferase	chat	No pattern
Acetylcholinesterase
98034266	MT657926	CGCTGTGATGGTGTTTGTCGTTTACTTTACACTATTGACTAATTTTTGTTCGTCGACTGGTATCGCGACTCGCATAAAAATTTCTGATGCAGGCATGTACGGACGTTTATTCATTATTTTGGCACTATTCACTTGTGCATTATCCGAAAGGATAATCGTGAAAACCGAAAATGGATATATAAGTGGTTTTTCGCAAAATTACGAAAATGCATCAGTCGCAACATTTCTTGGAATACCATTTGCAAAACCACCAATAAACTCTTTGCGTTTTCGAAAGCCAGTTAAGCCCGATCCATGGGATGGTGTACTAAATACCTCAAGATATGGACCTTCTTGTCTTTACAATCGAGATGGTCTTTTCCAACCCGGTGACAAATATTTCAAAGCAATGGATATGTG…	acetylcholinesterase	BLAST	acetylcholinesterase-1	ache-1	Neural expression; anterior concentration, lobes, net
98019679	MT657927	GTCACAAGATCGGAGTCACATCTGTTCCCTAAAGCAAAGTTGCTTATTTAGTGTCTTCCGCAAATAAATTAATAATGTACACGAGCGCAAAAGTAAACAAGATAATATGCATTACTCTACTATAGCAATAACATTTGCTATTTTTTCTGTGACCTGTTTGGCACAACTCAGAGTCAAGGTAGTTACCGATAAAGGTGCCATAATTGGGAAAATTATAACTTATGATAGAATCAATGTAGCAACCTTTCTTGGAATTCAGTATGCGGAAGCTCCAGTCGGAAAGTTACGGTTTCAGAAACCTCAACCTAAGAAAGCTTGGAGTACGCCCCAGATTGCTTTAAACTACGGTGACTCTTGCTATGGAATTCAAGATAACACCTTCAAAAATTTCAGGGGCTC…	acetylcholinesterase	BLAST	acetylcholinesterase-2	ache-2	No pattern
98056714	MT657928	CACATCACAAGTAATCAGTGTGTTGTCATTGCCTTGCACAATATAGCTAAAATTTTCATACTTACTAACATTTTGCTATGGAAAGAACGGCCATGTGTAGTTGAATGCCCATTGCGATGTTTATGTTCACATTAATCAATCTAATTTTTCTTTTAAAATGGCGAATTTGTTGTAGCTCTGCACCATCTGTAAAATTCGGGACATTAGTATGGAATACACAGACGCCGGAAACTGTAACAATCGAAGGAATTTTTCAATACTGCCGTGGCATTCCAGTGGATTCATTTTTGGGCATTCCATACGCTGAACCCCCATTAAATAATTTTAGATTTAAGAACCCAATGCCCCATAAAGGTTGGAGAGGAACGTTGAAAGCTAAAGAAATGCCTCCTTCTTGCC…	acetylcholinesterase	BLAST	acetylcholinesterase-3	ache-3	No probe band
98032921	MT657929	AAGGCATTTAAGTTTAAGTTATGCGATCGTTATAAATCAATTCATATAATGATCAAAGTGCGGAACAGGTAAACTCTTTTGTTTACATTAATTAATTCTATTACTATCTATGTCGTCAGAAGTGATAAGAGAAACTGTATTACTTTCTTTGCATGATGGCAATATTGAAGGATTCGTTGAGGTGTTTGAAGAGCATCATGTGAATACTTTTTTAGGAATACCCTATGCAAAGCCACCAATTGGGAATCTACGTTTCGAGCCACTTGAACCCTTGGGAAAGTGGACAGGTGTGTTGAAAGCAACAAACCCACCAAATGCTTGCTATCAATCAAAGACCGATTGGTTGTTTAGTACTGACAATGAGATGAGTGAAGATTGCATATATGCCAATGTGTGGGC…	acetylcholinesterase	BLAST	acetylcholinesterase-4	ache-4	Didn’t amplify
98004717	MT657930	ACCACCATTTGACATGTGAAGCAAAATTCTATTTGCTAAGTTTATAAAATTAGACATGGTTGAAGTTGAAACTATCTTCGGACCAATTATTGGAAAGACTGAGCAGAGGTTTGGAAAAGACATTAAAGCATTTTTTGGAATTCCTTTTGCTAAGCCACCTGTAGGGGATCTGCGATTTGAGTATTTAGAGGATCCTGAAAAATGGGATTCTCCATTGGAAACAACAATACCAGGAAACATATGTCCACAAAATGTGCAAAATCTCTTAAGCGCTGTCAAAGATACTACATCTGAGGATTGCATGTATCTAAATGTCTGGACTCCTAAGCTAAAGAACGAGTTAACGGAAAATCAGAAAACTGGTCTACATGTTTTGGTATTTGTTCATGGAGGCTACTT…	acetylcholinesterase	BLAST	acetylcholinesterase-5	ache-5	Didn’t amplify
Dopamine
Phenylalanine hydroxylase
98041037	MT657931	CGCGCCATGATAATCATGATAAACTTTCTAAATATTCTAATGAAATAATTACTGAGTAAATATAAAACGACATCAAAATTGTAGTTAATTTTGAGTTAGGTTTTCAGCAAGATGGACGCTAATATTGAATGCTCAAAGCCAGCAAAGCATGTCTCGAAAAGAAAGAAGAGTTATAGTTCGTCTGATACAGCAACGACAATAATATTTTCGATGAAGGAACGCGTAGGTGCTCTATCAGCCAGTCTACAAATGTTCGAGAATCACTCGATAACCTTAACGCACATTGAAAGTCGTCCGGCAAAAAGAATCCCAGACGAATGGGATTTCCTTGTTACAACAGGCTGTTCAGCGAACGCAAAAAACTTCAAAGCAGCCTTGGTTGAATTGGAAAAGATGTGT…	phenylalanine hydroxylase	Phylogenetic tree (Supplementary Figure 1b)	phenylalanine hydroxylase	pah	Diffuse expression
Tyrosine hydroxylase
98005140	MT657932	TTTCCGTTTGAATATCACTTAGTAAAAGATGTTAGCAAACAATGTCGTTGAAAAAAGGCTCAAGTGGAAAAACTCCGAATGCCAAAGCTGGGAAAGCTTCGATTTCAGAAAAAGCTTCGACGGAACTTATCGCCAATCTTTATTCGCTGATGCAATGAATGATGCGCAAACAAAAACATCTCTGGATCCTGTTATAGAAGAGTACGGACAGTGGGAGCCCATTCAACTTATTTGCACTCCTCACCCGAATCTCAACTCTTTACACGCGATTTTGGCCGCAATTAATATTAACGGATTTCAAGTTGAATCCGTAGAAACAGGCTCATCAACACGAAAAGGCTACAGACACGATGTCATGTTACAGATCGCAGCGAAGAAACAAGGTCGCTACAACGTGGT…	tyrosine hydroxylase	Phylogenetic tree (Supplementary Figure 1b)	tyrosine hydroxylase	th	Punctate expression along the AP axis, both dorsally and ventrally
Dopa decarboxylase (Aromatic amino acid decarboxylase)
98000851	MT657933	CAGCGGGCCCAAATGTAACAAATATCGACCGCTATATTAATAAATTTCCCATTAACGTAATTCATTAATTTATTCACAATGGACACAGAAGAGTTTCGTAAGGTTGGCTATCGCATGATTGACTATGTCGCCAACTATTTTGAAAATCTCAAGGAAAGAAACGTGACACCTCCTTTGGAACCAGGTTTTATGAGACAAAGAGTGCCTACAACGCCAAATGATGACCCAGAGGAATGGGATGAGATTTTTAATGATATTGAAGATGTGGTAATGGACGGAATGACTCATTGGCATCATCCAAATTTTCATGCATACTTTCCTACAGGTCATTCATGGTCTTGTGTGCTTGCTGATATCCTAAGCACAAGTATTGGCTGCATCGGTTTTACTTGGGAGTCC…	aromatic amino acid decarboxylase	Phylogenetic tree (Supplementary Figure 1b)	aromatic amino acid decarboxylase-1	aadc-1	Anterior dots. Dorsally restrcited to the anterior, ventral looks more widespread
98010940	MT657934	CCTTTGTTTACTCAAGAGTTTCCTATAAAGTTTGTTAGTTCACTAACCCATTGAATTGAAAATGGACACTAAAGAATTCAGGGACATCGGGCATCGTATGATAGACTATGTTGCAGACTACTTTGAAACTCTGAATCAAAGAAATGTGATGCCTTCTGTAAGCCCAGGATTCATGAGATCGAGAGTTCCGAGTGCTGCTAATAATGATCCACAGGATTGGGATGATATATTTAAAGACATTGAAAGTGTTGTAATGGATGGAATGGCCCATTGGCAACATCCAAATTTCTATGCGTATTTTCCTTCAGGTCACTCATGGCCAAGTGTGCTTGGTGAAATCCTAAACACCAGTCTTGGTTGCGTTGGCTTCACTTGGGAATCAGCGCCTTCTTGTACCGA…	aromatic amino acid decarboxylase	Phylogenetic tree (Supplementary Figure 1b)	aromatic amino acid decarboxylase-2	aadc-2	Diffuse expression
Norepinephrine and Epinephrine
Dopamine beta hydroxylase
98054139	MT657935	CAATAATAAAAATCAAAATTAATAAAATATGAAAATTATTCATAAAATAAATTAAACAAGAAAATTGGATTAAGTGATCATACAAAGGAGATCCTTAATTACTTTGAAAGGATAATCGCAAGATTAGCTAATTCCCGCCACCATATCTTCCCATATTAATATTGCTGCATTGCAGACATATTTCAACATGATCAGCATCAGCAACAAAGATTCAATTTCTAAATCGAACGCCATGCTTCTTCTTTTGGTTTTTACAGCACATTTCTTACATATAAATGGAGAAACGCTCACTCTAAAGCTCCCAAATGTCAAACCTTCACATAACAATGAATACTTCTGCACATCTACAAAACTAAGCAAAGATGAAGATTTGTTCGTGCATGGATTTGAGGCTTCCAA…	peptidylglycine alpha-hydroxylating monooxygenase	BLAST	dopamine beta hydroxylase-like-1	dbhl-1	Anterior concentration both dorsally and ventrally. Dorsal lines along the margin? Weaker expression throughout the rest of the body as well.
Phenylethanolamine N-methyl-transferase
98115950	MT657936	TACAAAGATGCAACGGCCGCTCACAGAAATAAACAATTACAAAGAAAAGCATGATAATTACGAAAATTACTTTATTCCTCAAGAATATATGCGTTTTTGGAATGCACTGAGCTTAGACAAAGAAAAGGCTGACTCGGAACTTAGAGTTGGACAGAGCAGAATGCGGTTCAACATTCGAGCAGTTAATGACTTTCTGGCATTAATATGCAGACGTAATCAAAACAATAAGATTCACGACTTAGGATGTGGGCCTTCATTGATGAGTATGCTCTCGGCCGCTGCATTCCCCCAAATAACATCAATAGAAGGCAGTGATTTTCTTTCGTCAAACTTAAACTATTTAAAGACTTCTCTGAATAGCAAAGGTAAAGAAGGCTACAACTATTCAAAAATCATTGA…	phenylethanolamine N-methyltransferase	BLAST	phenylethanolamine N-methyl-transferase-1	pnmt-1	No pattern
98015626	MT657937	AAATGAATGGTAATTACGTTGTCGGAAATTAAAAAGTATTTTAAAGGAAGTTATTTTTTCAACTAAAATCATTTTAATAATTGAACTGCGTCTATAAGTCAACATAATGTCGATTTTAAGCTATCAAGAAAAACATGACAAATACGAAAAGATTTTTAGTCCGGAGAAATACATGGGCTTCTGGAATGCTTTGACGCTCGACAAAGAAAAGTCGGATTTGGAAGTATCATCTGGTCAAAGGACTATGCGGTTCAGCATCCGCTCGATAAATGATTTTATCTCATTAATATGCAGAAGACGTCAGAATATTAAGTTTCATGATTTAGGATGCGGCCCTTCCGTAGTAAATATGCTATCAGCAGCGGCATTCCCTCAAATAACGTCAGTCGAAGGCAGTGA…	phenylethanolamine N-methyltransferase	BLAST	phenylethanolamine N-methyl-transferase-2	pnmt-2	No pattern
Glutamate and GABA
Glutamate decarboxylase
98001868	MT657938	GTTTTGAAAGACAATTTTGTGACGAGTGAAAAAAAATTCAATAGACATGTCTGTTGAAAACGTAGTACCAATCAACCGTTTACTGGATGTATCCAGTGTAAAAAGCAGCGCCCTACTGCTGCTGGACGAAGCTCAAGAGTCCAAGGTGCTGAAATCAAAAGATAGAGTTTGCGGTAACACCTCTCTCTCCGCCAAGCAGGTATTATTTGAAAATCAACCGGAAGAAAAGGGAGAAGAAGAAATTAAGCGCCGATCAGTTCTTCGTAAAATGAAGAGCTGTTCCAGCAAATATGATGATGTGTTTGGCACGAGAAATGATTTACGTCGACAATTGAGCCAGGCTAATCAGATGCTTGAAGAAACTAACATTGCAAGAAGACGATTGGACAAGTTAAATAT…	glutamate decarboxylase	BLAST	glutamate decarboxylase-1	gad-1	Nerve net, commissure, anterior condensation
98028498	MT657939	AATGTCAAAATTCGGCTTCATTATTTTGTAAATGTTATATATATATAATGAAGTTTTGATAGAACTTTAGTAGATTTTTTAACCAGAAATTATCGGTTCTTAGTTTGTAATACCTAGATTGGATATGAGCGCATCAAAAGAAGAATTAGCGAAATTTGGTTACCTTACAAGAGATGAAGAGCTAAACTATCTTCAAGAAGTTAGTGACATATGCATTAGAAATACCAAAAAGTATTCTGACTCTGAAGAAAAGGTATTAAACTTTCTTCATCCAGAAGAATTGTCAACGAAGATAGACATTTCCCTGCGTAGAGAGTCTTCTAATCCTGATGAGATGAAAAGTATTCTAGAAAAGGTCTTCAAATTCAGTGTTCACACTATGAGTCCAAACTTCTATCA…	glutamate decarboxylase	BLAST	glutamate decarboxylase-2	gad-2	No pattern
Histamine
Histidine decarboxylase
98045489	MT657940	AATGTCGCTATATAAAATCATCTACCAATAATGCAATAAATTAGCAGTACTGTTTGAGTTTCAAATTCAAAGTTGCTTATGTGCTGAAATGAACACTGAAGAATACATTGCAAATGCAAAGGGGCTGGTTGACTACATTGCTAACTACTACACAACAATTGAAAATCGAAAGGTGAAACCTGATGTGCAACCTGGGTATTTATCAAAACTTCTTCCAAAACAAGCACCTACAGAAGGAGAATCATTCCATGAAATTTTTCAGGATTTTGAAAAGTTTGTGATGTCAGGGGTCACGCACTGGCAATCACCACATATGCATGCATATTTTCCAGCACTGTCTTCATATCCTTCCATGTTAGCAGAAATGCTCAGTGATGCAATCAATTGTTTGGGTTTCAC…	histidine decarboxylase	Phylogenetic tree (Supplementary Figure 1b)	histidine decarboxylase	hdc	Anterior condensation, lobe-like structures
Histamine-N-methyltransferase
98031134	MT657941	GTAATTTATGCAGTCCAATCAGCTTCAATAAATTTCAGTTCTTCATCTTATTTCTTTAAAATTATCCATCATTGTTACACGGTCAATGTCAGGGTTGGTATCATTATACGCGGATGAGGACAGGTACATGAAATCATTCAATGTCTTCCTCAAGAACTCAAGTGAGCACGCTTCTATGATAAAATGGATTAAGCACAGCCTGTGCAAATCCATCAATAATTTAGAAGGCTGTGCCGATAAAGAATTTTTAAGCGTTGGCAGTGGAAATGGAGAACTAGATGTAATAATTCTTGAAGAAATATTGAAGATAATACCGCGATTTAATGTTACCTTTGTTGATCCATCGCATGAGCAGATCGATAAATGCAAGACTACAATTGCTATGGTTAAAGCGAATTC…	histamine-n-methyltransferase	BLAST	histamine-n-methyltransferase	hnmt	Punctate expression in the anterior, both dorsally and ventrally
Serotonin
Tryptophan hydroxylase
98030095	MT657942	TAACGCTTTAGTACATCTGCGGATTGGACCGCGTGGGAAACATTAATTGAAAATGTTTTACCTCAGACAGCCATATCTCCTTCAACATCTCAAACAAATTAATAAGCCTGTTGAGAATACGGATTTACCCAGAAAGAACTCGCTAAAAACAAAGCGCACAGCCTTCGTAAGAAACAGCTCTAGCTTTTCTCTTAGTCTAGATAGCAACTATCATGATGAGAATGGACCGAAGATTCAATGCACAGTCATATTTCAGCTTGAAAATGAATTGGGTCTTGCGAAATCATTAAAGTATTTTCAGGATCATGGCGTTCATGTACTTCACATTGAATCCCGCAAAAATGTCAATGATGCTGATGCTACAGAAGTGGTATGCGAGATAGAAGGAACCGAAAACAG…	tryptophan hydroxylase	Phylogenetic tree (Supplementary Figure 1b)	tryptophan hydroxylase-1	tph-1	Dorsally= anterior concentration. Ventrally= lobes present, and expression along the AP axis.
98029956	MT657943	GATAGAAGCCTTATTAATCAAGTTTATTATTTTCTATTGCGTTTTGTGCAATTGATTTGATGAAAGTCCAGTTTTGCTAAATTAAAATTGTTGAATGTTAATGCAGTGGGATAAGAGTGTTGCAGGGTGAGCTAAAATTGAATGGAAAAGGAAGGTGTAATGTTCCTATCCTTCTGGTGATAATTTTAATTGTCAATAAACTGTGTAACCAAATGAACCAAGGTCAATAGCAACTACTAATAAATAGCCCTAATAGAAACTTGCATAAGCAAACAATTTATCATAATAAGTACGTTAAAGTTTGCATTAATTTTGGTTATCTGAAAGTCAAAAAATTATAGACAAAGCACAAAATTGTCCTTCATCATTTCATAAGAATGTGAGAATCTCAAGAAGGCG…	tryptophan hydroxylase	Phylogenetic tree (Supplementary Figure 1b)	tryptophan hydroxylase-2	tph-2	Punctate across the body
98024900	MT657944	ATCTTATCTTTATCTGTCTAAATAGACTTTCGTTTTAAACTGCTTTGGCTTCTGCTTAAAAATGACTTCCAACCATTCCCAAGAAGAAAAAATGCAATCCACTGTTATTTTTTCACTTGATGGTCATACTAGTATGGTGCAGTCACTAAACATTTTTGAGGATCACGGTATCCAAATCAACAGAATTGAAACACGTAAGAGTTCAAATGATGCTAATGAAGTAGAAGTGGTATGCCAAGTAGAAGGCATAAAAGAATCTGTAACCGCTGCATCCAGTAAGATAAAGTTATCATCTTTGGTTGATACCAATTCTGAAAAAGCCTTATCTAGTAATGATAATGAGGATTATCAACATGTTTGGTTTCCCAGTAAAATTTCAGAACTGGACAAGGTAGCTGA…	tryptophan hydroxylase	Phylogenetic tree (Supplementary Figure 1b)	tryptophan hydroxylase-3	tph-3	No expression
Aromatic amino acid decarboxylase
98000851	MT657933	CAGCGGGCCCAAATGTAACAAATATCGACCGCTATATTAATAAATTTCCCATTAACGTAATTCATTAATTTATTCACAATGGACACAGAAGAGTTTCGTAAGGTTGGCTATCGCATGATTGACTATGTCGCCAACTATTTTGAAAATCTCAAGGAAAGAAACGTGACACCTCCTTTGGAACCAGGTTTTATGAGACAAAGAGTGCCTACAACGCCAAATGATGACCCAGAGGAATGGGATGAGATTTTTAATGATATTGAAGATGTGGTAATGGACGGAATGACTCATTGGCATCATCCAAATTTTCATGCATACTTTCCTACAGGTCATTCATGGTCTTGTGTGCTTGCTGATATCCTAAGCACAAGTATTGGCTGCATCGGTTTTACTTGGGAGTCC…	aromatic amino acid decarboxylase	Phylogenetic tree (Supplementary Figure 1b)	aromatic amino acid decarboxylase-1	aadc-1	Anterior dots. Dorsally restricted to the anterior, ventral looks more widespread
98010940	MT657934	CCTTTGTTTACTCAAGAGTTTCCTATAAAGTTTGTTAGTTCACTAACCCATTGAATTGAAAATGGACACTAAAGAATTCAGGGACATCGGGCATCGTATGATAGACTATGTTGCAGACTACTTTGAAACTCTGAATCAAAGAAATGTGATGCCTTCTGTAAGCCCAGGATTCATGAGATCGAGAGTTCCGAGTGCTGCTAATAATGATCCACAGGATTGGGATGATATATTTAAAGACATTGAAAGTGTTGTAATGGATGGAATGGCCCATTGGCAACATCCAAATTTCTATGCGTATTTTCCTTCAGGTCACTCATGGCCAAGTGTGCTTGGTGAAATCCTAAACACCAGTCTTGGTTGCGTTGGCTTCACTTGGGAATCAGCGCCTTCTTGTACCGA…	aromatic amino acid decarboxylase	Phylogenetic tree (Supplementary Figure 1b)	aromatic amino acid decarboxylase-2	aadc-2	Diffuse expression
Transient receptor potential ion channel
98055588	MT657945	TTTGCATATTTCATTTAATTGGAATGCTAGTACATCGCGGTTGGCGTTCTCATTCTAAAACGCATGTTGTGCGCTGAGGCCAGGTGATAGAACATTGTATAGTAACGGCTCAATTAATATGCAGCCATGAGGAGGAATAGACGATCGAATAACATCAAACCAACTGCATACAACAACAATGTAGAAACGCAGAGATCCAAAGAAAATATTTTCCGCGAAATTTCAAATTTCGAAATTACAAAAGAAAAGTTTTATCGAAAAGAATGTAATGTTTTTGTAAAGTTATCTTTTGATAAATGCTGTAAGAATAAATCCAAATCAGAAGAAGAACACAATTCCACCTGCAGTAAATGTTATTGCGGTAGATTAAAAAGCGAACACAAATACTGCGGAGAAGAT…	Transient receptor potential ion channel (Melastatin)	BLAST	Transient receptor potential ion channel Melastatin-1	TrpM-1	Small rosette shaped clusters across DV and AP axes

## Sheet: table S2
Supplementary Table 2: Tropomyosin protein coding sequence H. miamia protein sequence for Tropomyosin.
Protein	Protein sequence
Tropomyosin	MEAIKKKLVSLRNECDQALDAEDLAKEKQKVAEEKVKSLEEELTEAHKQTRQIEDELDKTTQELEKTKHALDEANKEKTNAENEAAALSRRLQLSEEEFDRTNETLSQRTAKLEALEKAQDELERERKVLEMKSINDDDKIEVLEMQMKEAQLIAEEMDKKYDEVSRKLVVVDADLERAEERAESAETKAEYEEELNML ANNLKSVEHSLDKANEKEVEYEATVKDLEERLEEALRRAEYAERTITKLE QQLDNVEEELFTERGKLREILAELDQILAEITGGN

## Sheet: table S3
Supplementary Table 3: Regeneration measurements Measurements of Anterior Condensation length and Body length during regeneration.
Time	Fragment Identity	Body Length	Anterior Condensation Length	Ratio
uncut	uncut_1	836.099	216.961	0.259492
uncut	uncut_2	692.085	185.978	0.268721
uncut	uncut_3	571.037	148.785	0.260552
0hr	head_1	720.54	326.339	0.452909
0hr	head_2	391.375	228.656	0.584238
0hr	head_3	371.336	188.095	0.506536
24hr	head_1	385.652	198.213	0.513969
24hr	head_2	377.156	161.48	0.428152
24hr	head_3	420.068	195.894	0.466339
48hr	head_1	648.997	199.892	0.308001
48hr	head_2	677.794	308.507	0.455163
48hr	head_3	547.643	250.795	0.457953
72hr	head_1	721.99	324.052	0.448832
72hr	head_2	561.418	206.697	0.36817
72hr	head_3	674.037	227.352	0.337299
72hr	tail_1	828.35	63.238	0.0763421
72hr	tail_2	1109.22	130.583	0.117725
72hr	tail_3	1608.25	112.582	0.0700028
96hr	head_1	694.828	254.273	0.365951
96hr	head_2	899.046	309.612	0.344378
96hr	head_3	951.841	297.808	0.312876
96hr	tail_1	1227.78	178.73	0.145571
96hr	tail_2	1087.21	157.71	0.145059
96hr	tail_3	1115.06	145.437	0.13043
5day	head_1	890.755	230.488	0.258756
5day	head_2	1026.96	271.609	0.26448
5day	head_3	1235.68	318.374	0.257651
5day	tail_1	973.819	140.699	0.144482
5day	tail_2	781.436	112.131	0.143494
5day	tail_3	901.006	148.519	0.164837
8day	head_1	624.844	175.457	0.280801
8day	head_2	593.948	181.894	0.306246
8day	head_3	994.354	221.207	0.222463
8day	tail_1	812.762	133.04	0.163689
8day	tail_2	738.818	117.11	0.15851
8day	tail_3	825.251	146.625	0.177673
10day	head_1	1376.33	294.51	0.213982
10day	head_2	1180.16	278.788	0.236229
10day	head_3	1241.31	278.977	0.224744
10day	tail_1	1237.16	245.273	0.198255
10day	tail_2	1189.18	190.431	0.160137
10day	tail_3	1377.99	253.504	0.183966
17day	head_1	1049.16	234.864	0.223859
17day	head_2	931.116	258.721	0.277861
17day	head_3	1160.15	272.376	0.234777
17day	tail_1	817.406	206.477	0.2526
17day	tail_2	698.658	157.633	0.225623
17day	tail_3	775.263	225.639	0.291048
